# Supplementary material for: Allogeneic TCRαβ deficient CAR T-cells targeting CD123 in acute myeloid leukemia
Source: Nat Commun. 2022 Apr 28;13:2227. doi: 10.1038/s41467-022-29668-9 (PMC9050731; doi:10.1038/s41467-022-29668-9)
Supplement: Supplementary file 4 — Source Data [file 41467_2022_29668_MOESM4_ESM.xlsx]

## Sheet: Figure 1b
Cell line	Jurkat					MOLM13
E:T ratio	0:1	1:1	5:1	10:1	20:1	0:1	1:1	5:1	10:1	20:1
	22.7	6.3	11.87	12.53	17.97	20.17	24.57	44.07	59.9	65.93
	10.97	12.94	18.64	20.06	36.46	10.17	36.9	56.05	62.6	58.65
	9.7	10.35	11.7	14.8	14.3	8.7	18.3	32.8	41.35	46.3
	12.42	14.4	21.27	26.1	24.2	17.88	41.7	57.73	65.23	64.37
	17.65	13.7	17.27	20.87	22.6	19.22	35.07	49.27	53.83	61.03
	19.5	12.33	18.83	22.33	24.3	15.1	25.83	42.03	49.43	55.1
	14.1	13	16.2	19.57	24.13	7.1	42.83	56.1	65.93	68.2
	9.4	13.47	16.93	22.33	29.9	17.34	33.23	49.23	57.47	58.57
	10.83	9.35	15.27	16.98	17.9	5.63	40.68	57.52	61.32	67.53
	5.13	8.93	12.37	16.3	21.13	12.53	36.77	67.23	72.43	76.3
	10.1	10.93	15.1	30.37	36.93	17.8	32.1	54.33	64.23	66.73
	9.6	13.26	18.52	20.91	19.62		38.75	57.96	65.12	58.74
	6	8.65	9.3	11.6	8	9.67	12.3	14.05	17.65	22.15
	10.3	21.64	27.24	27.2	29.39	19.57	49.78	57.6	66.08	69.02
	9.03	22.01	27.12	35.21	37.06	16.5	60.88	69.61	70.52	74.97
	9.9	21.82	24.38	26.07	24.7	16.15	23.87	32.18	40.52	33.52
	5.13	14.12	17.77	20.95	22.07	5.63	36.04	51.16	55.52	59.02
	9.23	13	17.3	19.53	23.93	15.4	23.4	35.7	41.67	46.47
	4.17	15.27	21.97	24.93	28.33	17	23.1	35.03	39.57	46.33
	4.2	27.42	31.98	36.77	39.45	17	31.8	49	52.3	53.73
	7.63	24.33	23.88	23.75	8.33	9.4	26.35	35.12	33.87	23.73
	15.65	21.58	25.53	28.1	26.79	12.75	52.99	58.22	63.99	65.12
		13.3	18	19.1	22.13		38.87	42.73	49.13	49.03

## Sheet: Figure 1c
IFNg release (pg/ml)
No Target	Jurkat	MOLM13
54.3	58.1	16072.4
33	1	13523.6
16.9	1	18991.1
1	1	23575.9
1	1	11627.7
1	1	18275
1	1	10635
44.1	363.2	15501.4
79.7	8.8	13534.7
1	1	14257.6
35.3	1	24843.4
1	1	14793.5
1	1	7673.8
7.1	1	9568.1
33.3	5	16253.4
20.2	0.5	20627.6
29.6	0.5	22990.6
1	1	19562.7
48.9	3.6	24216.5

## Sheet: Figure 1e
	No T cells						1e6 UCART123						3e6 UCART123						10e6 UCART123
-1	4703000	3281000	3832000	4799000	3873000	4467000	4758000	4517000	3780000	3299000	4332000	3875000	4687000	4855000	3331000	3633000	4126000	3976000	3406000	3370000	4709000	4434000	4069000	4041000
7	228900000	342800000	364800000	317300000	209900000	195600000	23820000	17530000	12200000	25280000	59020000	31700000	5845000	4787000	3794000	13480000	13420000	14280000	6479000	7118000	4097000	4448000	6764000	5382000
13	2492000000	3748000000	9560001000	1929000000	3594000000	1907000000	2408000	2797000	2410000	297300000	3023000	2416000	3145000	6803000	3008000	5763000	3797000	53580000	17880000	23360000	3302000	4137000	5827000	25290000
21							2766000	3214000	2777000	294600000			4177000	4572000	4402000	18500000			4119000	4104000	3860000	4371000
28							3294000	3517000	21040000	2590000			3411000	3497000	3225000	3128000			2727000	2435000	2767000	2776000
35							2666000	3018000	84690000	3576000			3303000	3083000	2949000	2770000			3015000	2675000	2550000	3872000

## Sheet: Figure 1f
Overall survival
Day	vehicle	UCART123 1x 106	UCART 123 3 x 106	UCART123 10 x 106
13	1
13	1
13	1
13	1
13	1
13	1
40		1	0	0
80		0	0	0
80		0	0	0
80		0	0	0

## Sheet: Figure 1h CART cells
	PBS	Vehicle	RTX
D2_PB_Saline_04_018.fcs
D2_PB_Saline_10_019.fcs
D2_PB_Saline_18_020.fcs	0
D2_PB_Saline_20_021.fcs	0
D2_PB_Saline_25_022.fcs	0.005
D2_PB_Saline_27_023.fcs	0
D2_PB_Saline_28_024.fcs	0
D2_PB_Saline_30_025.fcs	0
D2_PB_U-Ritux_03_039.fcs
D2_PB_U-Ritux_05_040.fcs			0.031
D2_PB_U-Ritux_08_041.fcs			0.003
D2_PB_U-Ritux_09_042.fcs			0.013
D2_PB_U-Ritux_12_043.fcs			0.014
D2_PB_U-Ritux_15_044.fcs			0.045
D2_PB_U-Ritux_21_033.fcs
D2_PB_U-Ritux_26_045.fcs			0.031
D2_PB_U-Ritux_29_046.fcs			0.032
D2_PB_U-Ritux_32_047.fcs
D2_PB_U-Ritux_33_048.fcs			0.053
D2_PB_U-Ritux_35_049.fcs			0.048
D2_PB_UCART_02_026.fcs		0.325
D2_PB_UCART_11_027.fcs
D2_PB_UCART_13_028.fcs		0.255
D2_PB_UCART_14_029.fcs
D2_PB_UCART_16_030.fcs		0.287
D2_PB_UCART_17_031.fcs		0.385
D2_PB_UCART_19_032.fcs		0.241
D2_PB_UCART_22_034.fcs		0.784
D2_PB_UCART_23_035.fcs		0.191
D2_PB_UCART_24_038.fcs		0.212
D2_PB_UCART_31_036.fcs		0.242
D2_PB_UCART_36_037.fcs		0.254

## Sheet: Figure 1h timor burden
	Avg Radiance day 28				Avg Radiance day 42
mouse number	UCART	RTX		mouse number	UCART	RTX
2	1900			2	1600
13	2130			13	1490
14				14
17	2490			17	1460
23	2830			23	1920
19	1450			19	1350
22	1570			22	1620
24	1770			24	1520
31	17700			31	1690
16	1370			16	1740
36	2360			36	1530
3				3
5		3330		5		1730
8		2460		8		2930
9		1760		9		5700
21				21
33		14400		33		151000
35		2930		35		2190
12		1920		12		2400
15		4430		15		3300
26				26
29		3460		29		7230

## Sheet: Figure 2a
	5:1			1:1			0.5:1			5:1			1:1			0.5:1
AML76	46.9529	51.108	44.4598	66.0665	67.7285	56.9252	59.4183	61.0803	62.3269	5.40166	4.57064	4.15512	3.73961	4.57064	4.98615	6.6482	6.23269	6.23269
AML95	104.202	100	94.958	89.916	93.2773	100.84	86.5546	92.437	89.916	23.5294	20.1681	18.4874	13.4454	11.7647	9.2437	9.2437	9.2437	7.56303
AML37							79.2183	97.2355	86.9399							7.14967	6.29171	5.43375
AML37 11-1							84.1244	81.48	77.2666							20.1957	21.3289	20.2247
AML17	96.246	96.4656	97.4661	97.6004	99.638	100.761	100.089	99.0035	100.346	8.06768	8.48985	11.0375	5.76768	6.25208	7.37585	12.0466	12.4798	13.6255
AML105 CD34+	66.2651	60.8434	61.8474	76.3052	64.4578	79.3173	82.9317	82.1285	80.4217	7.73092	8.33333	9.13655	4.01606	2.51004	2.81124	4.81928	5.22088	2.81124
AML20		105.741									23.6416
AML73				66.8425	73.9618	61.1074	80.4878	76.7304	82.8609				57.5478	56.3612	60.5142	69.8088	65.8537	68.029
AML8				59.7438	59.3944	60.9084	76.514	73.486	74.7671				14.2081	13.1599	13.7422	12.8106	10.132	11.0637
AML37-14											12.3129	11.2532		14.365	13.2044		20.0336	25.0799
AML37-15											9.92897	9.37648		11.3023	10.6551		16.7009	17.6322
AML37-16											12.782	9.54887		13.6654	14.4737		19.0038	21.8233
AML37 only											25.117	25.3363		33.7719	37.4269		46.0526	42.9825
AML95											46.5597	44.6515		27.5803	25.4308		41.7792	48.2771
AML2											43.6981	41.051		26.9459	28.0917		70.407	65.1521
AML40				91.1076	92.1794	91.584	90.9885	94.6804	95.0377				37.1576	34.8948	31.4411	64.073	59.1902	62.1675
AML104				42.9	32.7	28.6	31.4	34.2	34.6				5.4	7.7	2.4	9.3	9.8	11.8
AML33				80.1444	80.8664	81.2274	92.9001	93.6221	96.1492				24.9097	24.3081	25.5114	69.6751	69.3141	69.3141
AML17				76.9027	77.4707	78.9474	90.6475	91.7834	92.2378				7.16774	6.54298	6.69065	16.6982	14.6535	26.0129

## Sheet: Figure 2b
	AML 37			AML20			AML8			AML73			AML 37			AML20			AML8			AML73
IL5	0.422534	0.475568	0.404055	1	1	1	7.91908	7.2659	6.42197	6.45087	9.17919	5.25434	1.66594	1.67133	1.84128	1	1	1	268.671	294.642	292.387	211.757	200.728	259.428
IL-13	0.695397	1.02929	0.438075	1	1	1	35.3288	31.3562	23.7671	31.0959	24.4384	21.8356	158.404	165.37	180.938	56.274	67.7534	66.4932	1760.3	1762.08	1833.45	1502.55	1433.7	1901.92
IL2	1	1	1	1	1	1	1	1	1	1	1	1	3162.53	2926.47	3146.68	2.14706	4.20588	4.63235	19.0735	19.6471	18.2794	2866.65	2617.87	2866.44
IL6	0.796452	0.797267	0.869432	0.817342	0.898463	1.16409	1.11683	1.00877	1.15127	0.994475	0.84047	1.0155	0.775133	0.718858	0.763336	0.984721	0.973957	1.05632	1.03909	1.0225	0.986152	0.9338	0.920689	1.13674
IL9	1	1	1	1	1	1	1	1	1	0.914634	0.896341	1.05183	6.15306	5.81633	5.77551	1	1	1	1	1	1	1.96646	2.18598	2.47866
IL10	0.656805	0.77574	0.429586	0.873418	0.873418	0.873418	5.27536	4.88406	3.72464	6.15942	5.04348	4.88406	7.82663	9.03195	11.4497	0.873418	0.873418	0.936709	6.33333	7.97101	8.81159	12.4783	10.5942	11.1014
IFNg	7.55906	8.23622	7.46457	3.43694	3.37833	4.22558	22.9291	24.1575	15.0315	23.2743	20.3042	13.4738	11450.6	11450.6	11450.6	200.718	233.67	226.06	871.512	1026	1246.8	6324.76	6135.61	6957.63
TNFa	0.210211	0.278916	0.281752	0.549618	0.675573	0.549618	1.59893	1.22995	1.39572	1.84225	1.7493	1.51268	62.324	51.7264	57.7069	6.02863	7.07061	7.76336	83.7861	81.4652	97.246	970.876	928.141	1293.89
IL17A	1	1	1	1	1	1	1	1	1	1	1	1	15.5067	14.62	13.92	1	1	1	1	1	1	1	1	1
IL17F	1	1	1	1	1	1	1	1	1	1	1	1	17.0611	16.3111	16.9667	1	1	1	1	1	1	1	1	1
IL4	1	1	1	1	1	1	1	1	1	1	1	1	54.5941	51.3941	49.1059	1.04706	1.03529	1	16.2176	14.5059	16.5706	65.2412	62.4412	88.0824
IL21	0.774267	1.0118	0.752569	0.649049	0.606844	0.690114	1.17018	1.11955	0.991561	0.959709	0.828641	1.03981	4.36582	4.05748	4.33498	0.877186	0.824715	0.773384	1.84669	2.59775	1.99297	4.08641	4.06456	4.5

## Sheet: Figure 2c
E:T	5:1		1:1		0.5:1
CB14	56.9138	58.8297	61.2306	62.7381	65.1501	64.9308
CB15	84.1412	85.6489	85.4771	85.7824	85.229	84.9046
CB16	84.7924	85.2124	89.0883	86.4916	89.9475	91.1504
CB17	101.35	111.526	89.3043	103.219	93.8733	76.0125
CB18	132.966	138.037	125.469	120.397	128.335	110.915
CB19	108.584	104.916	94.0572	90.5356	103.155	95.5246

## Sheet: Figure 2d
Percent dead relative to control
	0.209028		0.0423611		0.0451389		0.209028		0.0423611		0.0451389
CB14-co	77.0788	74.5481	62.6175	54.6999	65.3651	59.436
CB15-co	68.1923	65.6737	61.4489	56.3846	57.9824	58.2532
CB16-co	74.818	72.2901	69.8997	66.3553	64.6517	66.6575
AML37-14							12.3129	11.2531	14.365	13.2044	20.0336	25.0799
AML37-15							9.92897	9.37648	11.3023	10.6551	16.7009	17.6322
AML37-16							12.782	9.54887	13.6654	14.4737	19.0038	21.8233

[truncated: 15 more sheets: Figure 2e, Figure 2f, Figure 3bc, Figure 3d, Figure 4c, Supplementary figure 1a, Supplementary figure 1c, Supplementary figure 1e, Supplementary figure 1f, Supplementary figure 1h, Supplementary figure 2a, Supplementary figure 2b, Supplementary figure 3abc, Supplementary figure 3d, Supplementary figure 4]
